# Supplementary material for: PTEN expression by an oncolytic herpesvirus directs T-cell mediated tumor clearance
Source: Nat Commun. 2018 Nov 27;9:5006. doi: 10.1038/s41467-018-07344-1 (PMC6258708; doi:10.1038/s41467-018-07344-1)
Supplement: Supplementary file 3 — Supplementary Data 1 [file 41467_2018_7344_MOESM3_ESM.xlsx]

## Sheet: Sheet1
Supplementary Data 1. Antibodies
	Antibody	Species Reactivity	Isotype used (if applicable)	Manufacturer	Catalog Number	Dilution
Western Blot	PTEN	Human/Mouse		Cell Signaling	9559	1:1000
	Akt	Human/Mouse		Cell Signaling	4691	1:1000
	pAkt-S473	Human/Mouse		Cell Signaling	9271	1:1000
	HSV1 ICP4			Abcam	ab6514	1:1000
	GAPDH	Human/Mouse		Abcam	ab9484	1:2000
	anti-mouse HRP	Mouse		Abcam	ab6789	1:1000
	anti-rabbit HRP	Rabbit		Abcam	ab6721	1:1000
ICC	pAkt-S473	Human/Mouse		Cell Signaling	4060	Manufacturer recommended
	anti-rabbit AF594	Rabbit		Thermo Fisher	A-11012	Manufacturer recommended
IHC	Cytokeratin 8 (TROMA-I-C)	Human/Mouse		Developmental Studies Hybridoma Bank, University of Iowa		1:150
	CD31	Mouse		Santa Cruz	sc-1506R	1:800
	PTEN	Human/Mouse		Cell Signaling	9559	1:100
	F4/80	Mouse		Invitrogen	MF48000	1:500
	NKp46	Mouse		Abcam	ab214468	1:100
	CD3	Mouse		Abcam	ab16669	1:100
	CD8a	Mouse		Cell Signaling	98941	1:100
	PD-L1	Mouse		Cell Signaling	64988	1:100
Flow Cytometry	hPD-L1-APC	Human	Mouse IgG2bκ-APC	BioLegend	329708	Manufacturer recommended
	mPD-L1-APC	Mouse	Rat IgG2bκ-APC	BioLegend	124312	Manufacturer recommended
	pAkt-S473-V450	Human/Mouse		BD	560858	Manufacturer recommended
	CD3ε-FITC	Mouse		BD	553062	Manufacturer recommended
	NKp46-AF647	Mouse		BD	560755	Manufacturer recommended
	CD3ε-APC	Mouse	Hamster IgG1κ-APC	Miltenyi	130-102-793	Manufacturer recommended
	CD4-FITC	Mouse	Rat IgG2bκ-FITC	Miltenyi	130-102-541	Manufacturer recommended
	CD8-PE	Mouse	Rat IgG2aκ-PE	Miltenyi	130-102-807	Manufacturer recommended
	CD11b-APC-Vio770	Human/Mouse	Rat IgG2bκ-APC-Vio770	Miltenyi	130-096-834	Manufacturer recommended
	CD11c-PE	Mouse	Hamster IgG-PE	Miltenyi	130-102-545	Manufacturer recommended
	CD19-FITC	Mouse	Rat IgG2aκ-FITC	Miltenyi	130-102-494	Manufacturer recommended
	CD45-VioBlue	Mouse	Rat IgG2bκ-VioBlue	Miltenyi	130-102-430	Manufacturer recommended
	CD49b-PE	Mouse	Rat IgMκ-PE	Miltenyi	130-102-337	Manufacturer recommended
	CD80-PE	Mouse	Armenian Hamster IgG2κ-PE	BD	560523	Manufacturer recommended
	CD86-APC	Mouse	Rat IgG2bκ-APC (also for Gr1)	Miltenyi	130-102-558	Manufacturer recommended
	F4/80-PE	Mouse	Recombinant human IgG1-PE	Miltenyi	130-­102-­422	Manufacturer recommended
	Gr1-APC	Mouse	Rat IgG2bκ-APC (Also for CD86)	Miltenyi	130-102-385	Manufacturer recommended
	NKp46-APC	Mouse	Rat IgG2aκ-APC	Miltenyi	130-102-347	Manufacturer recommended
	MHC-II-BV605	Mouse	Rat IgG2bκ-BV605	BD	563413	Manufacturer recommended
T-cell depletion	Isotype	Rat IgG2b		Bio-X-Cell	BE0090	0.5mg/ms
	CD4	Mouse		Bio-X-Cell	BE0119	0.5mg/ms
	CD8a	Mouse		Bio-X-Cell	BE0117	0.5mg/ms
